# Supplementary material for: Flight Phenology of Spodoptera eridania (Stoll, 1781) (Lepidoptera: Noctuidae) in Its Native Range: A Baseline for Managing an Emerging Invasive Pest
Source: Insects. 2025 Jul 29;16(8):779. doi: 10.3390/insects16080779 (PMC12386896; doi:10.3390/insects16080779)
Supplement: Supplementary file 1 [file insects-16-00779-s001.zip]

Archive with 1 entries (1 files):
- insects-3710576-supplementary.xlsx
