# Supplementary material for: Flight Phenology of Spodoptera eridania (Stoll, 1781) (Lepidoptera: Noctuidae) in Its Native Range: A Baseline for Managing an Emerging Invasive Pest
Source: Insects. 2025 Jul 29;16(8):779. doi: 10.3390/insects16080779 (PMC12386896; doi:10.3390/insects16080779)
Supplement: Supplementary file 1 [file insects-16-00779-s001.zip › insects-3710576-supplementary.xlsx]

## Sheet: Sheet 1
site	year	month2	moths	month
WFREC-A	2018	Jan	0	1
WFREC-B	2018	Jan	0	1
WFREC-C	2018	Jan	0	1
WFREC-D	2018	Jan	0	1
WFREC-A	2018	Jan	0	1
WFREC-B	2018	Jan	0	1
WFREC-C	2018	Jan	0	1
WFREC-D	2018	Jan	0	1
WFREC-B	2018	Feb	0	2
WFREC-D	2018	Feb	0	2
WFREC-A	2018	Feb	3	2
WFREC-B	2018	Feb	9	2
WFREC-D	2018	Feb	5	2
WFREC-C	2018	Feb	2	2
WFREC-A	2018	Feb	1	2
WFREC-B	2018	Feb	5	2
WFREC-D	2018	Feb	6	2
WFREC-C	2018	Feb	1	2
WFREC-A	2018	Mar	0	3
WFREC-B	2018	Mar	0	3
WFREC-D	2018	Mar	0	3
WFREC-C	2018	Mar	0	3
WFREC-A	2018	Apr	3	4
WFREC-B	2018	Apr	1	4
WFREC-D	2018	Apr	2	4
WFREC-C	2018	Apr	0	4
WFREC-A	2018	Apr	0	4
WFREC-B	2018	Apr	0	4
WFREC-D	2018	Apr	0	4
WFREC-C	2018	Apr	0	4
WFREC-A	2018	May	3	5
WFREC-D	2018	May	2	5
WFREC-B	2018	May	1	5
WFREC-C	2018	May	0	5
WFREC-A	2018	May	0	5
WFREC-D	2018	May	0	5
WFREC-B	2018	May	1	5
WFREC-C	2018	May	0	5
WFREC-A	2018	May	0	5
WFREC-B	2018	May	0	5
WFREC-D	2018	May	0	5
WFREC-C	2018	May	0	5
WFREC-A	2018	Jun	0	6
WFREC-D	2018	Jun	1	6
WFREC-B	2018	Jun	2	6
WFREC-C	2018	Jun	0	6
WFREC-A	2018	Jun	0	6
WFREC-B	2018	Jun	0	6
WFREC-C	2018	Jun	0	6
WFREC-D	2018	Jun	0	6
WFREC-A	2018	Jul	0	7
WFREC-D	2018	Jul	3	7
WFREC-B	2018	Jul	0	7
WFREC-C	2018	Jul	2	7
WFREC-A	2018	Jul	0	7
WFREC-D	2018	Jul	0	7
WFREC-B	2018	Jul	0	7
WFREC-C	2018	Jul	0	7
WFREC-A	2018	Aug	6	8
WFREC-D	2018	Aug	3	8
WFREC-B	2018	Aug	1	8
WFREC-C	2018	Aug	1	8
WFREC-A	2018	Aug	8	8
WFREC-D	2018	Aug	7	8
WFREC-B	2018	Aug	6	8
WFREC-C	2018	Aug	7	8
WFREC-A	2018	Sep	0	9
WFREC-D	2018	Sep	0	9
WFREC-B	2018	Sep	4	9
WFREC-C	2018	Sep	1	9
WFREC-A	2018	Sep	6	9
WFREC-D	2018	Sep	3	9
WFREC-B	2018	Sep	8	9
WFREC-C	2018	Sep	11	9
WFREC-A	2018	Oct	15	10
WFREC-D	2018	Oct	10	10
WFREC-B	2018	Oct	17	10
WFREC-C	2018	Oct	9	10
WFREC-A	2018	Oct	3	10
WFREC-D	2018	Oct	2	10
WFREC-B	2018	Oct	7	10
WFREC-C	2018	Oct	3	10
WFREC-A	2018	Oct	8	10
WFREC-D	2018	Oct	5	10
WFREC-B	2018	Oct	9	10
WFREC-C	2018	Oct	12	10
WFREC-A	2018	Nov	1	11
WFREC-D	2018	Nov	1	11
WFREC-B	2018	Nov	3	11
WFREC-C	2018	Nov	1	11
WFREC-A	2018	Nov	2	11
WFREC-B	2018	Nov	2	11
WFREC-C	2018	Nov	1	11
WFREC-A	2018	Dec	1	12
WFREC-D	2018	Dec	0	12
WFREC-B	2018	Dec	0	12
WFREC-C	2018	Dec	0	12
WFREC-A	2019	Jan	1	1
WFREC-D	2019	Jan	1	1
WFREC-B	2019	Jan	3	1
WFREC-C	2019	Jan	4	1
WFREC-A	2019	Jan	0	1
WFREC-D	2019	Jan	0	1
WFREC-B	2019	Jan	0	1
WFREC-C	2019	Jan	0	1
WFREC-A	2019	Feb	5	2
WFREC-D	2019	Feb	1	2
WFREC-B	2019	Feb	9	2
WFREC-C	2019	Feb	7	2
WFREC-A	2019	Feb	10	2
WFREC-D	2019	Feb	0	2
WFREC-B	2019	Feb	10	2
WFREC-C	2019	Feb	6	2
WFREC-A	2019	Mar	13	3
WFREC-D	2019	Mar	15	3
WFREC-B	2019	Mar	12	3
WFREC-C	2019	Mar	10	3
WFREC-A	2019	Mar	11	3
WFREC-D	2019	Mar	7	3
WFREC-B	2019	Mar	17	3
WFREC-C	2019	Mar	7	3
WFREC-A	2019	Apr	8	4
WFREC-B	2019	Apr	9	4
WFREC-D	2019	Apr	0	4
WFREC-C	2019	Apr	0	4
WFREC-A	2019	Apr	0	4
WFREC-B	2019	Apr	4	4
WFREC-D	2019	Apr	4	4
WFREC-C	2019	Apr	4	4
WFREC-A	2019	May	5	5
WFREC-A	2019	May	5	5
WFREC-B	2019	May	7	5
WFREC-B	2019	May	4	5
WFREC-D	2019	May	0	5
WFREC-D	2019	May	3	5
WFREC-C	2019	May	3	5
WFREC-C	2019	May	1	5
WFREC-A	2019	May	2	5
WFREC-B	2019	May	1	5
WFREC-D	2019	May	5	5
WFREC-C	2019	May	0	5
WFREC-A	2019	Jun	2	6
WFREC-B	2019	Jun	0	6
WFREC-D	2019	Jun	8	6
WFREC-C	2019	Jun	5	6
WFREC-A	2019	Jun	3	6
WFREC-B	2019	Jun	2	6
WFREC-D	2019	Jun	6	6
WFREC-A	2019	Jul	6	7
WFREC-B	2019	Jul	7	7
WFREC-D	2019	Jul	7	7
WFREC-A	2019	Aug	0	8
WFREC-B	2019	Aug	2	8
WFREC-D	2019	Aug	1	8
WFREC-C	2019	Aug	12	8
WFREC-A	2019	Aug	2	8
WFREC-B	2019	Aug	7	8
WFREC-D	2019	Aug	1	8
WFREC-C	2019	Sep	6	9
WFREC-A	2019	Sep	14	9
WFREC-D	2019	Sep	12	9
WFREC-C	2019	Sep	17	9
WFREC-A	2019	Sep	11	9
WFREC-D	2019	Sep	8	9
WFREC-C	2019	Oct	9	10
WFREC-A	2019	Oct	16	10
WFREC-B	2019	Oct	14	10
WFREC-D	2019	Oct	5	10
WFREC-C	2019	Oct	7	10
WFREC-A	2019	Oct	7	10
WFREC-B	2019	Oct	4	10
WFREC-D	2019	Oct	7	10
WFREC-C	2019	Oct	2	10
WFREC-A	2019	Oct	3	10
WFREC-D	2019	Oct	6	10
WFREC-C	2019	Nov	0	11
WFREC-A	2019	Nov	0	11
WFREC-B	2019	Nov	2	11
WFREC-D	2019	Nov	0	11
WFREC-C	2019	Nov	1	11
WFREC-A	2019	Nov	1	11
WFREC-B	2019	Nov	1	11
WFREC-D	2019	Nov	2	11
WFREC-C	2019	Dec	0	12
WFREC-A	2019	Dec	0	12
WFREC-B	2019	Dec	2	12
WFREC-D	2019	Dec	0	12
WFREC-C	2019	Dec	1	12
WFREC-A	2019	Dec	5	12
WFREC-B	2019	Dec	2	12
WFREC-D	2019	Dec	0	12
WFREC-C	2020	Jan	0	1
WFREC-A	2020	Jan	0	1
WFREC-B	2020	Jan	0	1
WFREC-D	2020	Jan	0	1
WFREC-C	2020	Jan	0	1
WFREC-A	2020	Jan	0	1
WFREC-B	2020	Jan	0	1
WFREC-D	2020	Jan	1	1
WFREC-A	2020	Feb	0	2
WFREC-C	2020	Feb	0	2
WFREC-A	2020	Feb	2	2
WFREC-C	2020	Feb	0	2
WFREC-A	2020	May	1	5
WFREC-D	2020	May	7	5
WFREC-B	2020	May	2	5
WFREC-C	2020	May	2	5
WFREC-A	2020	Jun	12	6
WFREC-D	2020	Jun	4	6
WFREC-B	2020	Jun	9	6
WFREC-C	2020	Jun	0	6
WFREC-A	2020	Jun	2	6
WFREC-D	2020	Jun	2	6
WFREC-C	2020	Jun	1	6
WFREC-B	2020	Jun	4	6
WFREC-A	2020	Jul	0	7
WFREC-C	2020	Jul	1	7
WFREC-B	2020	Jul	1	7
WFREC-D	2020	Jul	1	7
WFREC-A	2020	Jul	2	7
WFREC-C	2020	Jul	0	7
WFREC-D	2020	Jul	2	7
WFREC-B	2020	Jul	0	7
WFREC-A	2020	Jul	0	7
WFREC-C	2020	Jul	1	7
WFREC-D	2020	Jul	2	7
WFREC-B	2020	Jul	0	7
WFREC-A	2020	Aug	1	8
WFREC-C	2020	Aug	1	8
WFREC-D	2020	Aug	1	8
WFREC-B	2020	Aug	0	8
WFREC-A	2020	Aug	7	8
WFREC-C	2020	Aug	7	8
WFREC-D	2020	Aug	9	8
WFREC-B	2020	Aug	4	8
WFREC-A	2020	Sep	7	9
WFREC-C	2020	Sep	10	9
WFREC-D	2020	Sep	5	9
WFREC-B	2020	Sep	9	9
WFREC-A	2020	Sep	14	9
WFREC-C	2020	Sep	16	9
WFREC-D	2020	Sep	9	9
WFREC-B	2020	Sep	7	9
WFREC-A	2020	Oct	18	10
WFREC-C	2020	Oct	15	10
WFREC-D	2020	Oct	13	10
WFREC-B	2020	Oct	21	10
WFREC-A	2020	Oct	10	10
WFREC-C	2020	Oct	4	10
WFREC-D	2020	Oct	6	10
WFREC-B	2020	Oct	6	10
WFREC-A	2020	Nov	18	11
WFREC-C	2020	Nov	6	11
WFREC-D	2020	Nov	9	11
WFREC-B	2020	Nov	6	11
WFREC-A	2020	Nov	14	11
WFREC-C	2020	Nov	6	11
WFREC-D	2020	Nov	12	11
WFREC-B	2020	Nov	14	11
WFREC-A	2020	Dec	1	12
WFREC-C	2020	Dec	3	12
WFREC-B	2020	Dec	9	12
WFREC-D	2020	Dec	4	12
WFREC-A	2020	Dec	0	12
WFREC-C	2020	Dec	0	12
WFREC-D	2020	Dec	2	12
WFREC-B	2020	Dec	4	12
WFREC-A	2020	Dec	1	12
WFREC-C	2020	Dec	1	12
WFREC-D	2020	Dec	0	12
WFREC-B	2020	Dec	0	12
WFREC-A	2021	Jan	8	1
WFREC-C	2021	Jan	2	1
WFREC-D	2021	Jan	1	1
WFREC-B	2021	Jan	3	1
WFREC-A	2021	Jan	1	1
WFREC-C	2021	Jan	2	1
WFREC-D	2021	Jan	0	1
WFREC-B	2021	Jan	3	1
WFREC-A	2021	Feb	0	2
WFREC-C	2021	Feb	0	2
WFREC-D	2021	Feb	0	2
WFREC-B	2021	Feb	0	2
WFREC-A	2021	Mar	3	3
WFREC-C	2021	Mar	2	3
WFREC-D	2021	Mar	1	3
WFREC-B	2021	Mar	2	3
WFREC-A	2021	Mar	7	3
WFREC-C	2021	Mar	1	3
WFREC-B	2021	Mar	11	3
WFREC-A	2021	Apr	0	4
WFREC-C	2021	Apr	4	4
WFREC-D	2021	Apr	1	4
WFREC-B	2021	Apr	8	4
WFREC-A	2021	Apr	4	4
WFREC-C	2021	Apr	5	4
WFREC-D	2021	Apr	5	4
WFREC-B	2021	Apr	10	4
WFREC-A	2021	May	4	5
WFREC-D	2021	May	3	5
WFREC-B	2021	May	4	5
WFREC-C	2021	May	1	5
WFREC-A	2021	Jun	1	6
WFREC-D	2021	Jun	0	6
WFREC-B	2021	Jun	1	6
WFREC-C	2021	Jun	0	6
WFREC-A	2021	Jun	8	6
WFREC-D	2021	Jun	0	6
WFREC-B	2021	Jun	3	6
WFREC-C	2021	Jun	2	6
WFREC-A	2021	Jul	0	7
WFREC-D	2021	Jul	2	7
WFREC-B	2021	Jul	2	7
WFREC-C	2021	Jul	2	7
WFREC-A	2021	Jul	1	7
WFREC-D	2021	Jul	0	7
WFREC-C	2021	Jul	2	7
WFREC-B	2021	Jul	0	7
WFREC-A	2021	Jul	0	7
WFREC-B	2021	Jul	9	7
WFREC-D	2021	Jul	0	7
WFREC-C	2021	Jul	3	7
WFREC-A	2021	Aug	5	8
WFREC-B	2021	Aug	3	8
WFREC-D	2021	Aug	8	8
WFREC-C	2021	Aug	2	8
WFREC-A	2021	Aug	11	8
WFREC-B	2021	Aug	13	8
WFREC-C	2021	Aug	2	8
WFREC-D	2021	Aug	11	8
WFREC-A	2021	Sep	16	9
WFREC-B	2021	Sep	14	9
WFREC-C	2021	Sep	15	9
WFREC-D	2021	Sep	15	9
WFREC-A	2021	Sep	13	9
WFREC-B	2021	Sep	12	9
WFREC-C	2021	Sep	8	9
WFREC-D	2021	Sep	15	9
WFREC-A	2021	Oct	15	10
WFREC-B	2021	Oct	13	10
WFREC-C	2021	Oct	7	10
WFREC-D	2021	Oct	11	10
WFREC-A	2021	Oct	14	10
WFREC-B	2021	Oct	12	10
WFREC-C	2021	Oct	16	10
WFREC-D	2021	Oct	13	10
WFREC-A	2021	Nov	12	11
WFREC-B	2021	Nov	11	11
WFREC-C	2021	Nov	8	11
WFREC-D	2021	Nov	9	11
WFREC-A	2021	Nov	12	11
WFREC-B	2021	Nov	11	11
WFREC-C	2021	Nov	8	11
WFREC-D	2021	Nov	9	11
WFREC-A	2021	Dec	8	12
WFREC-B	2021	Dec	16	12
WFREC-C	2021	Dec	9	12
WFREC-D	2021	Dec	6	12
WFREC-B	2021	Dec	10	12
WFREC-A	2021	Dec	11	12
WFREC-C	2021	Dec	14	12
WFREC-D	2021	Dec	14	12
WFREC-B	2021	Dec	1	12
WFREC-A	2021	Dec	12	12
WFREC-C	2021	Dec	1	12
WFREC-D	2021	Dec	1	12
WFREC-B	2022	Jan	1	1
WFREC-A	2022	Jan	0	1
WFREC-D	2022	Jan	0	1
WFREC-B	2022	Jan	0	1
WFREC-A	2022	Jan	0	1
WFREC-C	2022	Jan	1	1
WFREC-D	2022	Jan	0	1
WFREC-B	2022	Feb	0	2
WFREC-A	2022	Feb	1	2
WFREC-C	2022	Feb	1	2
WFREC-D	2022	Feb	1	2
WFREC-B	2022	Feb	2	2
WFREC-A	2022	Feb	10	2
WFREC-C	2022	Feb	6	2
WFREC-D	2022	Feb	4	2
WFREC-B	2022	Mar	12	3
WFREC-A	2022	Mar	12	3
WFREC-C	2022	Mar	0	3
WFREC-D	2022	Mar	3	3
WFREC-B	2022	Mar	24	3
WFREC-A	2022	Mar	18	3
WFREC-D	2022	Mar	17	3
WFREC-B	2022	Apr	5	4
WFREC-A	2022	Apr	24	4
WFREC-C	2022	Apr	0	4
WFREC-D	2022	Apr	2	4
WFREC-B	2022	Apr	9	4
WFREC-A	2022	Apr	7	4
WFREC-C	2022	Apr	0	4
WFREC-D	2022	Apr	6	4
WFREC-B	2022	May	6	5
WFREC-A	2022	May	5	5
WFREC-D	2022	May	4	5
WFREC-B	2022	May	3	5
WFREC-D	2022	May	0	5
WFREC-A	2022	Jun	2	6
WFREC-B	2022	Jun	6	6
WFREC-C	2022	Jun	0	6
WFREC-D	2022	Jun	2	6
WFREC-A	2022	Jun	5	6
WFREC-B	2022	Jun	2	6
WFREC-C	2022	Jun	6	6
WFREC-D	2022	Jun	11	6
WFREC-A	2022	Jul	1	7
WFREC-B	2022	Jul	0	7
WFREC-C	2022	Jul	1	7
WFREC-D	2022	Jul	1	7
WFREC-A	2022	Jul	3	7
WFREC-B	2022	Jul	1	7
WFREC-C	2022	Jul	7	7
WFREC-D	2022	Jul	6	7
WFREC-A	2022	Aug	1	8
WFREC-B	2022	Aug	0	8
WFREC-C	2022	Aug	0	8
WFREC-D	2022	Aug	1	8
WFREC-A	2022	Aug	11	8
WFREC-B	2022	Aug	9	8
WFREC-C	2022	Aug	5	8
WFREC-D	2022	Aug	9	8
WFREC-A	2022	Sep	25	9
WFREC-B	2022	Sep	14	9
WFREC-C	2022	Sep	3	9
WFREC-D	2022	Sep	7	9
WFREC-A	2022	Sep	19	9
WFREC-B	2022	Sep	15	9
WFREC-C	2022	Sep	7	9
WFREC-D	2022	Sep	7	9
WFREC-A	2022	Sep	19	9
WFREC-B	2022	Sep	14	9
WFREC-C	2022	Sep	7	9
WFREC-D	2022	Sep	11	9
WFREC-A	2022	Oct	19	10
WFREC-B	2022	Oct	14	10
WFREC-C	2022	Oct	7	10
WFREC-D	2022	Oct	4	10
WFREC-A	2022	Oct	19	10
WFREC-B	2022	Oct	17	10
WFREC-C	2022	Oct	9	10
WFREC-D	2022	Oct	11	10
WFREC-A	2022	Nov	3	11
WFREC-B	2022	Nov	2	11
WFREC-C	2022	Nov	1	11
WFREC-D	2022	Nov	0	11
WFREC-A	2022	Nov	9	11
WFREC-B	2022	Nov	11	11
WFREC-C	2022	Nov	12	11
WFREC-D	2022	Nov	10	11
WFREC-A	2022	Dec	1	12
WFREC-B	2022	Dec	2	12
WFREC-C	2022	Dec	0	12
WFREC-D	2022	Dec	0	12
WFREC-A	2023	Jan	3	1
WFREC-B	2023	Jan	4	1
WFREC-C	2023	Jan	0	1
WFREC-D	2023	Jan	4	1
WFREC-A	2023	Jan	1	1
WFREC-B	2023	Jan	4	1
WFREC-C	2023	Jan	0	1
WFREC-D	2023	Jan	2	1
WFREC-A	2023	Feb	15	2
WFREC-B	2023	Feb	1	2
WFREC-C	2023	Feb	0	2
WFREC-D	2023	Feb	5	2
WFREC-A	2023	Feb	14	2
WFREC-B	2023	Feb	7	2
WFREC-C	2023	Feb	2	2
WFREC-D	2023	Feb	10	2
WFREC-A	2023	Mar	2	3
WFREC-B	2023	Mar	3	3
WFREC-C	2023	Mar	5	3
WFREC-D	2023	Mar	10	3
WFREC-A	2023	Mar	6	3
WFREC-B	2023	Mar	6	3
WFREC-C	2023	Mar	3	3
WFREC-D	2023	Mar	9	3
WFREC-A	2023	Mar	16	3
WFREC-B	2023	Mar	13	3
WFREC-C	2023	Mar	6	3
WFREC-D	2023	Mar	12	3
WFREC-A	2023	Apr	2	4
WFREC-B	2023	Apr	6	4
WFREC-C	2023	Apr	0	4
WFREC-D	2023	Apr	0	4
WFREC-A	2023	Apr	2	4
WFREC-B	2023	Apr	9	4
WFREC-C	2023	Apr	0	4
WFREC-D	2023	Apr	0	4
WFREC-A	2023	May	8	5
WFREC-B	2023	May	13	5
WFREC-C	2023	May	5	5
WFREC-D	2023	May	12	5
WFREC-A	2023	May	8	5
WFREC-B	2023	May	13	5
WFREC-C	2023	May	2	5
WFREC-D	2023	May	1	5
WFREC-A	2023	Jun	1	6
WFREC-B	2023	Jun	1	6
WFREC-C	2023	Jun	1	6
WFREC-D	2023	Jun	1	6
WFREC-A	2023	Jul	3	7
WFREC-B	2023	Jul	3	7
WFREC-C	2023	Jul	1	7
WFREC-D	2023	Jul	2	7
WFREC-A	2023	Jul	17	7
WFREC-B	2023	Jul	24	7
WFREC-C	2023	Jul	26	7
WFREC-D	2023	Jul	34	7
WFREC-A	2023	Aug	0	8
WFREC-B	2023	Aug	7	8
WFREC-C	2023	Aug	1	8
WFREC-D	2023	Aug	3	8
WFREC-A	2023	Sep	19	9
WFREC-B	2023	Sep	14	9
WFREC-C	2023	Sep	13	9
WFREC-D	2023	Sep	30	9
WFREC-A	2023	Sep	12	9
WFREC-B	2023	Sep	7	9
WFREC-C	2023	Sep	23	9
WFREC-D	2023	Sep	20	9
WFREC-A	2023	Oct	23	10
WFREC-B	2023	Oct	23	10
WFREC-C	2023	Oct	9	10
WFREC-D	2023	Oct	20	10
WFREC-A	2023	Oct	13	10
WFREC-B	2023	Oct	24	10
WFREC-C	2023	Oct	12	10
WFREC-D	2023	Oct	25	10
WFREC-A	2023	Nov	1	11
WFREC-B	2023	Nov	1	11
WFREC-C	2023	Nov	0	11
WFREC-D	2023	Nov	3	11
WFREC-A	2023	Nov	0	11
WFREC-C	2023	Nov	0	11
WFREC-D	2023	Nov	1	11
WFREC-B	2023	Nov	1	11
WFREC-A	2023	Nov	4	11
WFREC-B	2023	Nov	6	11
WFREC-C	2023	Nov	3	11
WFREC-D	2023	Nov	4	11
WFREC-A	2023	Dec	0	12
WFREC-A	2023	Dec	1	12
WFREC-B	2023	Dec	2	12
WFREC-C	2023	Dec	0	12
WFREC-D	2023	Dec	2	12
WFREC-B	2023	Dec	1	12
WFREC-C	2023	Dec	4	12
WFREC-D	2023	Dec	14	12
WFREC-A	2023	Dec	1	12
WFREC-B	2023	Dec	2	12
WFREC-C	2023	Dec	12	12
WFREC-D	2023	Dec	12	12
WFREC-B	2019	Sep	0
WFREC-C	2019	Jul	0
WFREC-A	2020	Mar	0
WFREC-A	2020	Apr	0
WFREC-B	2020	Feb	0
WFREC-B	2020	Mar	0
WFREC-B	2020	Apr	0
WFREC-C	2020	Mar	0
WFREC-C	2020	Apr	0
WFREC-D	2020	Feb	0
WFREC-D	2020	Mar	0
WFREC-D	2020	Apr	0
WFREC-C	2022	May	0
